# Supplementary material for: Circulating osteocalcin as a bone-derived hormone is inversely correlated with body fat in patients with type 1 diabetes
Source: PLoS One. 2019 May 3;14(5):e0216416. doi: 10.1371/journal.pone.0216416 (PMC6499427; doi:10.1371/journal.pone.0216416)
Supplement: S1 File — (XLSX) [file pone.0216416.s003.xlsx]

## Sheet: data set
no	gender (male=1, female=0)	age	duration of diabetes	BMI	insulin regimen (MDI=1, CSII=0)	TDD	TDD/kg	basal	basal/kg	bolus	bolus/kg	HbA1c	eGFR	%body fat	adiponectin	free-testosterone	SMI	grip strength	knee extension strength	gait speed	ucOC	OC
1	0	31	17	22.4377	0	43.7	0.756055	6.3365	0.109628	37.3635	0.646427	6.3	82.9277	0.235501	14.3	0.8	6.9	30.3	18.2	0.81	19.1	49.6
2	1	31	25	25.5569	1	64	0.820513	16	0.205128	48	0.615385	7.8	92.4273	0.323871	10	9.8	7.5	39.7	25.2	1.54	3.96	17.4
3	0	32	26	20.9766	0	27.4	0.510242	10.549	0.196443	16.851	0.313799	5.8	84.9456	0.2397	16.1	1.1	6.1	18.4	18.2	1.2	2.01	10.8
4	0	25	17	21.2978	1	60	1.16959	14.1	0.274854	45.9	0.894737	7.2	92.742	0.200393	6.6	1.3	6.5	31.2	17.8	1.38	3.53	14.5
5	1	39	35	32.6089	0	60.95	0.618782	21.3325	0.216574	39.6175	0.402208	7.6	108.602	0.381244	13.8	10	8.3	42.1	23.9	1.28	2.46	12.2
6	0	37	25	22.6319	0	32.3	0.566667	8.075	0.141667	24.225	0.425	6	87.3417		17	2.3		28.3	17.3	1.28	0.55	6.4
7	0	38	30	20.662	1	40	0.787402	7	0.137795	33	0.649606	7.8	93.3515	0.294821	9.3	1.2	5.5	24.7	10.7	1.09	2.55	9.7
8	1	35	26	23.3921	1	55.5	0.695489	0	0	55.5	0.695489	7.1	110.172	0.165823	16	18.1	8.6	43.6	25.2	1.44	1.92	11.5
9	0	40	31	20.8599	1	21	0.423387	7.98	0.160887	13.02	0.2625	7.3	85.4091	0.258727	24	1.5	5.8	25.4	15.6	1.11	2.03	9.8
10	1	40	40	23.1714	1	80	1.04575	20	0.261438	60	0.784314	6.3	94.9588	0.239735	3.5	13.2	7.6	44.7	37.5	1.6	2.94	11.8
11	1	41	20	24.7683	1	81	1.06299	25.92	0.340157	55.08	0.722835	6.7	119.02	0.24967	9.8	8.3	7.9	48.8	19.3	1.36	2.06	11.5
12	0	40	28	23.9545	0	33.65	0.562709	11.9458	0.199762	21.7043	0.362947	7.4	97.5924	0.325424	21.9	1.2	6.3	30	19.3	1.15	1.46	10.2
13	1	43	41	21.7994	1	34	0.515152	13.94	0.211212	20.06	0.303939	8.3	87.7355	0.173107	11.6	17	7.3	46.8	27	1.64	5.15	21
14	1	41	36	22.4451	1	34	0.535433	11.9	0.187402	22.1	0.348031	7.1	95.7218	0.182965	11.7	12.1	7.7	43.9	25.4	1.4	6.02	21.8
15	1	39	33	29.6693	1	44	0.494938	21.12	0.23757	22.88	0.257368	6.8	88.9641	0.313927	11.4	12.9	8.6	50.49	25.9	1.49	4.1	15.3
16	1	44	28	25.5248	1	51	0.751105	30.09	0.443152	20.91	0.307953	8	99.8541	0.227205	10.1	11.2	7.9	43.6	25.7	1.42	3.44	15
17	0	31	16	21.8356	0	32.5	0.574205	10.8875	0.192359	21.6125	0.381846	6	81.5944	0.276481	6.9	0.4	6.3	26.7	18.9	1.13	10.6	36.8
18	1	39	27	27.0203	1	80	0.931315	25.2	0.293364	54.8	0.637951	6	97.1056	0.192263	5.3	8.5	9.1	46.9	39.1	1.15	4.73	18.9
19	1	30	28	21.6219	1	44	0.657698	16.28	0.243348	27.72	0.41435	6.6	117.096	0.221053	8.9	15.3	7.4	46	25.7	1.3	2.07	12
20	0	30	22	20.7031	1	44	0.830189	14.3	0.269811	29.7	0.560377	7.5	82.3659	0.26454	15	0.9	6.1	16.8	13.4	1.19	3.25	15
21	1	44	17	25.8323	1	66	0.822943	30.03	0.374439	35.97	0.448504	6.6	88.4139	0.217172	9.4	8.6	8.5	51.1	23.2	1.28	4.87	16.4
22	0	32	23	24.8014	0	44.2	0.775439	19.006	0.333439	25.194	0.442	8.5	127.015	0.31794	16.4	2.5	6.7	23.9	12.7	1.24	2.95	12
23	0	29	25	22.863	0	27.2	0.470588	13.736	0.237647	13.464	0.232941	7.2	111.54	0.297909	17.7	0.8	6.1	26.6	15.1	1.36	4.14	15.1
24	0	40	36	22.7653	0	48.9	0.762871	27.873	0.434836	21.027	0.328034	6.8	86.9676	0.299843	6.8	0.8	6.6	31.2	20.8	1.23	3.37	13.9
25	0	34	25	17.5847	1	31	0.698198	14.415	0.324662	16.585	0.373536	7.2	102.252	0.185185	15.2	1.2	5.5	24.3	20.2	1.12	4.84	18.9
26	0	25	24	22.4439	0	41.8	0.745098	14.839	0.26451	26.961	0.480588	7.3	79.1221	0.261649	23.7	2.1	6.4	31.6	15.3	1.47	5.58	22.2
27	1	41	34	23.1785	1	54	0.81571	17.82	0.269184	36.18	0.546526	8.7	92.8952	0.25841	8.4	13.3	7.2	33.6	21	1.08	3.92	14.8
28	0	35	28	21.5075	0	32.3	0.597042	10.336	0.191054	21.964	0.405989	7.1	84.205	0.23221	21.2	1	6.3	32.8	16.7	1.53	4.34	19.2
29	1	21	13	35.541	1	154	1.46806	60.06	0.572545	93.94	0.89552	8.2	100.841	0.417625	4	11.7	8.8	38.8	21.9	1.33	4.1	17.6
30	0	27	18	24.0344	0	41.2	0.722807	18.746	0.328877	22.454	0.39393	7.5	95.6079	0.362191	15.2	1	6.1	22.1	14	1.28	3.57	15
31	0	34	18	22.4974	0	46.2	0.773869	20.328	0.340503	25.872	0.433367	8.5	71.383	0.247492	13	1.3	6.8	29.9	20	1.3	2.26	11.6
32	0	25	16	22.8791	1	41.5	0.696309	14.525	0.243708	26.975	0.452601	6.5	113.993	0.295416	11.4	0.8	6.2	22.6	17.8	1.24	4.48	15
33	0	36	26	26.6096	0	38.4	0.603774	11.52	0.181132	26.88	0.422642	7.2	86.479	0.385103	8.9	0.9	6.4	30.4	19.3	1.32	8.12	23.2
34	0	24	20	21.4607	0	40.7	0.647059	18.722	0.297647	21.978	0.349412	8.6	110.756	0.268921	12.4	0.7	6.4	24.6	17.5	1.12	3.56	12.3
35	0	36	25	23.8564	0	41.2	0.661316	15.45	0.247994	25.75	0.413323	7.6	88.0312	0.305691	7.3	1.5	6.7	24.6	14.7	1.47	2.83	13.2
36	0	26	16	24.7291	0	31.1	0.528912	17.105	0.290901	13.995	0.23801	8	88.6682	0.35924	7.8	1.4	6.3	28	20	1.26	2.85	12.7
37	0	35	34	21.5144	0	15.7	0.313373	8.321	0.166088	7.379	0.147285	6.8	71.8388	0.228283	10.8	0.8	6.2	27.3	18.9	1.69	2.88	14.8
38	0	36	26	20.4152	0	25.6	0.502947	9.984	0.196149	15.616	0.306798	6.9	102.667	0.220676	13.9	1	6.2	32.8	20.6	1.35	4.66	19.4
39	0	41	34	24.4705	0	31.1	0.56036	16.172	0.291387	14.928	0.268973	8.9	91.3377	0.346715	17.3	1.8	6.2	26.3	24.8	1.29	2.25	11
40	0	38	26	29.0477	1	37	0.524079	25.16	0.356374	11.84	0.167705	8.4	68.1457	0.43472	7.5	1.8	6.8	32.3	21	1.54	2.5	11.9
41	1	35	22	21.2393	1	43	0.665635	7.955	0.123142	35.045	0.542492	6.7	101.713	0.188768	17.3	9.3	7	49.6	26.6	0.92	4.26	16.5
42	0	29	14	24.9815	0	27.6	0.464646	10.074	0.169596	17.526	0.29505	6.8	88.8745	0.288625	11.5	0.8	6.7	21	18	1.05	10.9	36.2
43	0	43	39	26.6887	0	27.2	0.420402	13.736	0.212303	13.464	0.208099	7.3	80.7536	0.351097	11.1	1.1	6.9	30.1	25	1.66	2.05	10.2
44	0	25	17	22.804	0	35	0.614035	12.6	0.221053	22.4	0.392982	9.5	109.466	0.280142	10.4	0.9	6.2	26.9	8.7	1.23	3.28	16.7
45	0	24	11	20.8201	1	41	0.763501	15.17	0.282495	25.83	0.481006	8.6	115.337	0.248588	14.9	1.5	6.2	28.7	25	1.7	2.93	12.9
46	0	35	21	21.4157	0	29.9	0.508503	6.877	0.116956	23.023	0.391548	7.4	90.3652	0.242685	11.7	0.6	6.6		9.6	1.37	12.6	31.6
47	1	34	30	23.5218	1	40	0.609756	18	0.27439	22	0.335366	6.6	91.2564	0.139785	21.3	9	8.2	37	25.2	1.53	11	31.1
48	0	48	35	21.8005	1	35.5	0.692008	12.9575	0.252583	22.5425	0.439425	6.9	87.2977	0.214286	15.4	0.7	6.7	25.1	13.6	0.95	3.16	11.5
49	0	34	21	22.1834	0	29.2	0.523298	11.242	0.20147	17.958	0.321828	7.5	86.384	0.246377	17.9	1.1	6.6	27.7	17.3	1.28	2.64	11.7
50	0	38	35	21.2412	0	28.625	0.500437	8.84512	0.154635	19.7799	0.345802	6.5	95.1767	0.210339	17.8	1	6.6	30.1	22.6	1.69	5.85	19.7
51	0	24	12	21.7504	0	30.5	0.521368	18.605	0.318034	11.895	0.203333	6.9	100.7	0.219895	11.9	1	6.7	33.2	19	1.22	2.38	12.5
52	0	28	10	21.0004	0	38.9	0.71639	14.004	0.257901	24.896	0.45849	6	108.112	0.292683	24.8	1.5	5.8	24.6	18.6	1	3.45	15.2
53	1	26	18	19.2467	1	54	1.01695	27	0.508475	27	0.508475	5.1	102.824	0.138728	8	11.3	6.7	32	21.7	1.3	3.19	18.6
54	0	42	34	33.1274	0	44.2	0.5525	17.68	0.221	26.52	0.3315	7.3	96.2354	0.456962	12.9	1.3	7.5	27.9	20	1.71	2.15	15.3
55	0	35	29	20.587	0	33.3	0.537964	13.32	0.215186	19.98	0.322779	8.1	87.1811	0.252874	11.4	1.4	6.6	30.9	22.6	1.37	2.66	11.4
56	0	38	31	20.2959	1	50	0.886525	16	0.283688	34	0.602837	7.9	74.5609	0.200361	32.3	1.2	6.7	33.3	17.8	1.33	4.79	17.1
57	0	43	33	23.1685	0	31.4	0.55477	13.502	0.238551	17.898	0.316219	6.9	53.365	0.288288	22.5	1.5	6.6	30.3	20.6	2	3.18	19.4
58	0	35	30	23.0075	1	26.5	0.458478	12.985	0.224654	13.515	0.233824	6.8	112.778	0.345679	17.5	1	5.9	21.1	12.7	1.63	5.37	18.4
59	0	35	18	25.7966	0	54.35	0.80878	17.392	0.25881	36.958	0.54997	8	87.1811	0.318731	12.3	0.9	6.9	25	20.4	1.23	1.82	8.1
60	0	37	29	21.5862	0	32.4	0.556701	22.68	0.389691	9.72	0.16701	7.3	73.9768	0.189142	25.1	0.7	7	31.3	19.3	1.21	1.9	10.3
61	0	35	27	20.1559	1	38	0.749507	12.92	0.254832	25.08	0.494675	6.6	93.7796	0.243952	16.9	0.8	6	31	20.2	1.24	4.07	17.5
62	1	35	28	30.6893	0	65	0.755814	13.325	0.154942	51.675	0.600872	7.2	84.6238	0.291469	9.4	10.6	9.2	43.9	31.6	1.47	3.05	14.7
63	0	35	30	24.4353	0	29.95	0.52087	10.782	0.187513	19.168	0.333357	8.3	103.5	0.301954	20.3	1.4	6.3	28.7	19.1	1.03	3.97	17.4
64	1	32	25	25.3041	1	63	0.873786	17.955	0.249029	45.045	0.624757	10.2	79.5486	0.190409	25.1	7.7	8.7	39.9	31.8	1.33	2.4	14.1
65	0	38	33	22.8955	0	26	0.439189	15.6	0.263514	10.4	0.175676	6.1	83.67	0.227586	28.6	0.5	7.1	25.1	22.1	1.57	1.58	11
66	0	39	22	27.2443	0	82.2	1.14965	18.084	0.252923	64.116	0.896727	8	98.3042	0.353276	9.3	1.2	7.2	31.7	18.2	1.05	2.52	11.3
67	0	39	31	24.1097	1	35	0.547731	9.1	0.14241	25.9	0.405321	8.7	96.3505	0.297771	31.9	0.9	6.9	29.9	30.9	1.36	2.55	14
68	0	32	23	34.7416	0	62.2	0.719907	23.947	0.277164	38.253	0.442743	10.7	104.047	0.466588	12.3	0.9	7.6	28.1	12.7	1.21	0.86	6.6
69	0	36	28	18.7011	1	47	0.997877	30.08	0.638641	16.92	0.359236	9.2	50.706	0.154684	14.5	0.7	5.9	24.7	25.2	1.71	16.1	44.4
70	1	47	34	25.4608	1	28	0.450161	7	0.11254	21	0.337621	6.9	76.7583	0.266998	11.8	5.3	7.3	25.6	13.4	1.52	2.13	12.9
71	1	21	15	25.9351	1	72	0.965147	25.92	0.347453	46.08	0.617694	7.9	114.248	0.229932	13.4	17.3	8	39.9	26.1	1.55	8.37	27.1
72	1	36	29	24.4833	1	34	0.46832	15.98	0.22011	18.02	0.248209		93.6554	0.19323	10.8	8	8	54.5	29.2	1.71	4.81	17
73	0	37	26	23.4579	0	35.2	0.637681	16.544	0.29971	18.656	0.337971	5.6	94.0687		20.2	4.3		17.8	13.6		0.53	7.1
